# Supplementary material for: miR-20487-5p/SERCA1/MAPK/ERK Pathway Regulates Newt Limb Regeneration
Source: Biology (Basel). 2026 Jul 9;15(14):1107. doi: 10.3390/biology15141107 (PMC13404080; doi:10.3390/biology15141107)
Supplement: Supplementary file 1 [file biology-15-01107-s001.zip]

Archive with 22 entries (14 files):
- biology-4387775-File S2-transcriptomic sequencing-clean data/
- biology-4387775-File S2-transcriptomic sequencing-clean data/transcriptomic sequencing-clean data/
- biology-4387775-File S2-transcriptomic sequencing-clean data/transcriptomic sequencing-clean data/D0/
- biology-4387775-File S2-transcriptomic sequencing-clean data/transcriptomic sequencing-clean data/D0/NEW_Clean_Data1.fq_fastqc.zip
- biology-4387775-File S2-transcriptomic sequencing-clean data/transcriptomic sequencing-clean data/D0/NEW_Clean_Data2.fq_fastqc.zip
- biology-4387775-File S2-transcriptomic sequencing-clean data/transcriptomic sequencing-clean data/D14/
- biology-4387775-File S2-transcriptomic sequencing-clean data/transcriptomic sequencing-clean data/D14/D14_Clean_Data1.fq_fastqc.zip
- biology-4387775-File S2-transcriptomic sequencing-clean data/transcriptomic sequencing-clean data/D14/D14_Clean_Data2.fq_fastqc.zip
- biology-4387775-File S2-transcriptomic sequencing-clean data/transcriptomic sequencing-clean data/D28/
- biology-4387775-File S2-transcriptomic sequencing-clean data/transcriptomic sequencing-clean data/D28/D28_Clean_Data1.fq_fastqc.zip
- biology-4387775-File S2-transcriptomic sequencing-clean data/transcriptomic sequencing-clean data/D28/D28_Clean_Data2.fq_fastqc.zip
- biology-4387775-File S2-transcriptomic sequencing-clean data/transcriptomic sequencing-clean data/D3/
- biology-4387775-File S2-transcriptomic sequencing-clean data/transcriptomic sequencing-clean data/D3/D3_Clean_Data1.fq_fastqc.zip
- biology-4387775-File S2-transcriptomic sequencing-clean data/transcriptomic sequencing-clean data/D3/D3_Clean_Data2.fq_fastqc.zip
- biology-4387775-File S2-transcriptomic sequencing-clean data/transcriptomic sequencing-clean data/D42/
- biology-4387775-File S2-transcriptomic sequencing-clean data/transcriptomic sequencing-clean data/D42/D42_Clean_Data1.fq_fastqc.zip
- biology-4387775-File S2-transcriptomic sequencing-clean data/transcriptomic sequencing-clean data/D42/D42_Clean_Data2.fq_fastqc.zip
- biology-4387775-File S2-transcriptomic sequencing-clean data/transcriptomic sequencing-clean data/D7/
- biology-4387775-File S2-transcriptomic sequencing-clean data/transcriptomic sequencing-clean data/D7/D7_Clean_Data1.fq_fastqc.zip
- biology-4387775-File S2-transcriptomic sequencing-clean data/transcriptomic sequencing-clean data/D7/D7_Clean_Data2.fq_fastqc.zip
- biology-4387775-Supplementary Materials.pdf
- File S1.pdf
